# Supplementary material for: Fabrication of Crosslinked Poly(L-lactic acid) with Enhanced Shape Memory Performance via γ-Ray Irradiation
Source: Polymers (Basel). 2025 Nov 17;17(22):3041. doi: 10.3390/polym17223041 (PMC12656042; doi:10.3390/polym17223041)
Supplement: Supplementary file 1 [file polymers-17-03041-s001.zip]

Archive with 1 entries (1 files):
- polymers-3952472-supplementary.pdf
